# Supplementary material for: Altered Adipogenesis in Zebrafish Larvae Following High Fat Diet and Chemical Exposure Is Visualised by Stimulated Raman Scattering Microscopy
Source: Int J Mol Sci. 2017 Apr 24;18(4):894. doi: 10.3390/ijms18040894 (PMC5412473; doi:10.3390/ijms18040894)
Supplement: Supplementary file 1 [file ijms-18-00894-s001.zip]

Archive with 3 entries (3 files):
- ijms-185594-supplementary materials.pdf
- MATLAB code zebrafish data analysis MJdB and MJBM IJMS.zip
- snapshots 3D of all fish in paper.zip
